# Supplementary material for: Riboflow: Using Deep Learning to Classify Riboswitches With ∼99% Accuracy
Source: Front Bioeng Biotechnol. 2020 Jul 14;8:808. doi: 10.3389/fbioe.2020.00808 (PMC7371854; doi:10.3389/fbioe.2020.00808)
Supplement: Supplementary file 1 [file Data_Sheet_1.ZIP]

Archive with 3 entries (3 files):
- File S1.pdf
- Table S2.xlsx
- Table S3.csv
